# Supplementary material for: Establishing 20S Proteasome Genetic, Translational and Post-Translational Status from Precious Biological and Patient Samples with Top-Down MS
Source: Cells. 2023 Mar 8;12(6):844. doi: 10.3390/cells12060844 (PMC10047880; doi:10.3390/cells12060844)
Supplement: Supplementary file 1 [file cells-12-00844-s001.zip]

Archive with 1 entries (1 files):
- cells-2111804-supplementary.pdf
